# Supplementary material for: Atrophin controls developmental signaling pathways via interactions with Trithorax-like
Source: eLife. 2017 Mar 22;6:e23084. doi: 10.7554/eLife.23084 (PMC5409829; doi:10.7554/eLife.23084)
Supplement: Source code 3. — The user defines the number of data points within each region to include in the mean. The mean can be reported based on all values, the nth top values or the highest n consecutive values. DOI: http://dx.doi.org/10.7554/eLife.23084.025 [file elife-23084-code3.pl]

#Calculates the averages of values in an sgr-file that falls within regions supplied as an gff-file
#The output is a text file named "RegionMeanSameSort6Out.txt"
#IMPORTANT: Both the sgr-file and the gff-file needs to be sorted in the same way (first by chromosome and then by start position)
#All neccessary files and parameters are  asked for by the script when executed
#Per Stenberg, per.stenberg@umu.se

print "Enter sgr-file name/path and press ENTER:\n";
$sgr_file=<STDIN>;
chomp($sgr_file);
open IN_SGR, "$sgr_file" or die "Can't open input file!\n";
print "Enter gff-file name/path and press ENTER:\n";
$gff_file=<STDIN>;
chomp($gff_file);
open IN_GFF, "$gff_file" or die "Can't open input file!\n";
print "Set minimum number of values to calculate mean/median:\n"; #the minimum number of values in the sgr-file that falls within a particular region
$min_nr=<STDIN>;
chomp($min_nr);
print "If less than minimum number of values set value to:\n";
$fail_value=<STDIN>;
chomp($fail_value);
print "Calculate mean/median from top nr consecutive probes (0) or top percent (1):\n";
$top_choice=<STDIN>;
chomp($top_choice);
print "Set number of top nr consecutive or percent features to calculate mean/median (0=all):\n";
$top_nr=<STDIN>;
chomp($top_nr);

$nr_data_rows=0;
while($rad=<IN_SGR>) {
	if($nr_data_rows%100000==0 && $nr_data_rows>1){
		print "$nr_data_rows rows read from file\n";
	}
	$nr_data_rows++;
	chomp($rad);
	@arr=split/\t/, $rad;
	push @chr_arr, $arr[0]; # chrom name
	push @pos_arr, $arr[1]; # middle position of probe
	push @val_arr, $arr[2]; # Enrichment value
}
close(IN_SGR);
print "Done reading $nr_data_rows rows of data!\n";

open OUT, ">RegionMeanSameSort6Out.txt" or die "Can't open outfile!\n";
print OUT "Region\tAverage\tMedian\tSum\n";
$last_x=0;
while($rad=<IN_GFF>){
	chomp($rad);
	@tmp=split/\t/, $rad;
	for($x=$last_x; $x<$nr_data_rows; $x++){
		if($chr_arr[$x] eq $tmp[0]){
			if($pos_arr[$x]>=$tmp[3] && $pos_arr[$x]<=$tmp[4]){
				$last_x=$x;
				@all_val=();
				while($pos_arr[$x]<=$tmp[4] && $chr_arr[$x] eq $tmp[0] && $x<$nr_data_rows){
					push @all_val, $val_arr[$x];
					$x++;
				}
				if(scalar(@all_val)>=$min_nr){
					if($top_nr==0){
						$sum=0;
						foreach $val (@all_val){
							$sum+=$val;
						}
						$av=$sum/scalar(@all_val);
						@sorted_val = sort { $a <=> $b } @all_val;
						if(scalar(@all_val)%2==0){
							$median=($sorted_val[(scalar(@all_val)/2)-1]+$sorted_val[scalar(@all_val)/2])/2;
						}
						else{
							$median=$sorted_val[int(scalar(@all_val)/2)];
						}
					}
					elsif($top_choice==0){
						$av_max=-9999999;
						for($y=0; $y<=scalar(@all_val)-$top_nr; $y++){
							$av_tmp=0;
							@med_arr=();
							for($z=$y; $z<$y+$top_nr; $z++){
								$av_tmp+=$all_val[$z];
								push @med_arr, $all_val[$z];
							}
							$av_tmp/=$top_nr;
							@sorted_med_arr = sort { $a <=> $b } @med_arr;
							if($top_nr%2==0){
								$med_tmp=($sorted_med_arr[($top_nr/2)]+$sorted_med_arr[($top_nr/2)-1])/2;
							}
							else{
								$med_tmp=$sorted_med_arr[int($top_nr/2)];
							}
							if($av_tmp>$av_max){
								$av_max=$av_tmp;
								$med_max=$med_tmp;
							}
						}
						$av=$av_max;
						$median=$med_max;
					}
					elsif($top_choice==1){
						@sorted_val = sort { $a <=> $b } @all_val;
						$percent_nr=int(scalar(@sorted_val)*($top_nr/100));
						if($percent_nr>=1){
							$sum=0;
							for($p=scalar(@sorted_val)-$percent_nr; $p<scalar(@sorted_val); $p++){
								$sum+=$sorted_val[$p];
							}
							$av=$sum/$percent_nr;
							if($percent_nr%2==0){
								$median=($sorted_val[(scalar(@sorted_val)-($percent_nr/2))-1]+$sorted_val[scalar(@sorted_val)-($percent_nr/2)])/2;
							}
							else{
								$median=$sorted_val[scalar(@sorted_val)-int($percent_nr/2)-1];
							}
						}
						else{
							$av=$fail_value;
							$median=$fail_value;
						}
					}
				}
				else{
					$av=$fail_value;
					$median=$fail_value;
				}
				print OUT "$tmp[0]_$tmp[3]_$tmp[4]\t$av\t$median";
				if($top_nr==0){
					print OUT "\t$sum\n";
				}
				else{print OUT "\n";}
				#$last_x=$x-1;
				last;
			}
		}
		if($x==$nr_data_rows-1){
			print OUT "$tmp[0]_$tmp[3]_$tmp[4]\t$fail_value\t$fail_value\n";
		}
	}
}
